# Supplementary material for: Effect of changes in monitor unit rate and energy on dose rate of total marrow irradiation based on Linac volumetric arc therapy
Source: Radiat Oncol. 2019 May 27;14:87. doi: 10.1186/s13014-019-1296-y (PMC6537431; doi:10.1186/s13014-019-1296-y)
Supplement: Supplementary file 1 — Table S1. Dose-volumetric parameters for each MU rate of TMI by VMAT using 6, 10 and 15 MV. (XLSX 17 kb) [file 13014_2019_1296_MOESM1_ESM.xlsx]

## Sheet: TMI
Dose-volumetric parameters for each MU rate of TMI by VMAT using 6,10 and 15 MV
			Energy																					P Value (Energy)
			6 MV							10 MV							15 MV
ROI		Para-meter	MU rate (MU/min)							Dose rate (MU/min)							Dose rate (MU/min)							Dose rate (MU/min)
			40	60	80	100	300	600	P Value	40	60	80	100	300	600	P Value	40	60	80	100	300	600	P Value	40	60	80	100	300	600
PTV		D98 (%)	7.3 ± 1.4	7.3 ± 1.5	7.3 ± 1.4	7.3 ± 1.4	7.3 ± 1.4	7.3 ± 1.4	1	7.1 ± 1.5	7.1 ± 1.5	7.1 ± 1.5	7.1 ± 1.5	7.1 ± 1.5	7.1 ± 1.5	1	7 ± 1.5	7 ± 1.5	7 ± 1.5	7 ± 1.5	7 ± 1.5	7 ± 1.5	1	0.952562	0.943777	0.943886	0.945894	0.943805	0.940082
		D50 (%)	10.5 ± 0.0	10.5 ± 0.0	10.5 ± 0.1	10.5 ± 0	10.5 ± 0	10.5 ± 0	0.998179	10.4 ± 0	10.4 ± 0	10.4 ± 0	10.4 ± 0	10.4 ± 0	10.4 ± 0	0.999995	10.4 ± 0	10.4 ± 0	10.4 ± 0	10.4 ± 0	10.4 ± 0	10.4 ± 0	0.999384	0.717017	0.3265	0.365565	0.293566	0.289866	0.303204
		D2 (%)	11.3 ± 0.2	11.4 ± 0.2	11.5 ± 0.3	11.4 ± 0.2	11.4 ± 0.2	11.4 ± 0.2	0.929511	11.2 ± 0.2	11.2 ± 0.2	11.2 ± 0.2	11.2 ± 0.2	11.2 ± 0.2	11.2 ± 0.2	1	11.1 ± 0.2	11.1 ± 0.2	11.1 ± 0.2	11.1 ± 0.2	11.1 ± 0.2	11.1 ± 0.2	0.999991	0.585822	0.154154	0.167657	0.141796	0.141802	0.1591
		Mean (cGy)	10.3 ± 0.1	10.3 ± 0.1	10.3 ± 0.2	10.3 ± 0.1	10.3 ± 0.1	10.3 ± 0.1	0.995788	10.2 ± 0.1	10.2 ± 0.1	10.2 ± 0.1	10.2 ± 0.1	10.2 ± 0.1	10.2 ± 0.1	1	10.2 ± 0.1	10.2 ± 0.1	10.2 ± 0.1	10.2 ± 0.1	10.2 ± 0.1	10.2 ± 0.1	0.999989	0.729584	0.398199	0.433845	0.379172	0.377067	0.375141
		HI	0.3 ± 0.1	0.3 ± 0.1	0.4 ± 0.1	0.4 ± 0.1	0.4 ± 0.1	0.3 ± 0.1	0.999997	0.4 ± 0.1	0.4 ± 0.1	0.4 ± 0.1	0.4 ± 0.1	0.4 ± 0.1	0.4 ± 0.1	1	0.4 ± 0.1	0.4 ± 0.1	0.4 ± 0.1	0.4 ± 0.1	0.4 ± 0.1	0.4 ± 0.1	1	0.986779	0.997861	0.999061	0.999042	0.998645	0.997729
Lung	Sum	Mean (cGy)	5.9 ± 0.1	5.9 ± 0.2	5.9 ± 0.2	5.9 ± 0.2	5.9 ± 0.2	5.9 ± 0.2	0.99963	5.7 ± 0.1	5.7 ± 0.1	5.7 ± 0.1	5.7 ± 0.1	5.7 ± 0.1	5.7 ± 0.1	1	5.7 ± 0.1	5.7 ± 0.1	5.7 ± 0.1	5.7 ± 0.1	5.7 ± 0.1	5.7 ± 0.1	1	0.239684	0.421771	0.298192	0.257287	0.259177	0.255307
		V5Gy (cc)	1318.3 ± 182.8	1307 ± 205.4	1314.7 ± 195.8	1318.5 ± 192.9	1318.6 ± 192.9	1317.9 ± 194.2	0.999999	1254.6 ± 199.5	1249.8 ± 192.9	1249.8 ± 193	1250.6 ± 192.9	1250.7 ± 192.9	1250.8 ± 192.9	1	1246.7 ± 194.9	1245.1 ± 193.8	1245.3 ± 193.8	1245.3 ± 193.7	1245.7 ± 193.7	1245.8 ± 193.7	1	0.814667	0.860099	0.821074	0.80273	0.803538	0.808283
	Left	Mean (cGy)	5.8 ± 0.2	5.9 ± 0.3	5.9 ± 0.3	5.9 ± 0.3	5.9 ± 0.3	5.9 ± 0.3	0.999914	5.7 ± 0.2	5.7 ± 0.2	5.7 ± 0.2	5.7 ± 0.2	5.7 ± 0.2	5.7 ± 0.2	1	5.7 ± 0.2	5.7 ± 0.2	5.7 ± 0.2	5.7 ± 0.2	5.7 ± 0.2	5.7 ± 0.2	1	0.447369	0.603674	0.508239	0.484381	0.485812	0.461178
		V5Gy (cc)	560 ± 67.9	554.4 ± 75.5	557.7 ± 73.6	559.7 ± 72.5	559.7 ± 72.6	560.9 ± 74.4	0.999993	536.2 ± 77.8	533.9 ± 73.6	534 ± 73.7	534.2 ± 73.7	534.1 ± 73.7	534.1 ± 73.7	1	535.4 ± 76	533.8 ± 73.6	534.1 ± 73.7	533.9 ± 73.7	534.1 ± 73.7	534.1 ± 73.7	1	0.838575	0.881693	0.843868	0.817695	0.818235	0.805462
	Right	Mean (cGy)	5.9 ± 0.1	5.9 ± 0.2	5.9 ± 0.2	5.9 ± 0.1	5.9 ± 0.2	5.9 ± 0.1	0.999523	5.7 ± 0.2	5.7 ± 0.2	5.7 ± 0.2	5.7 ± 0.2	5.7 ± 0.2	5.7 ± 0.2	1	5.7 ± 0.1	5.7 ± 0.1	5.7 ± 0.1	5.7 ± 0.1	5.7 ± 0.1	5.7 ± 0.1	1	0.248532	0.440107	0.297518	0.235752	0.238423	0.249475
		V5Gy (cc)	758.3 ± 129.6	752.5 ± 144.5	757 ± 138.4	758.7 ± 135.9	758.8 ± 135.9	756.9 ± 136.4	1	718.4 ± 133.5	715.8 ± 130.9	715.8 ± 131	716.4 ± 130.7	716.6 ± 130.8	716.6 ± 130.8	1	711.2 ± 130.8	711.2 ± 131.2	711.2 ± 131.2	711.3 ± 131.2	711.6 ± 131.1	711.7 ± 131.1	1	0.832202	0.871164	0.83881	0.827002	0.827884	0.841944
Kidney	Sum	Mean (cGy)	6.8 ± 0.6	6.8 ± 0.5	6.8 ± 0.5	6.8 ± 0.5	6.8 ± 0.5	6.8 ± 0.6	1	6.6 ± 0.6	6.7 ± 0.6	6.7 ± 0.6	6.7 ± 0.6	6.7 ± 0.6	6.7 ± 0.6	1	6.7 ± 0.6	6.7 ± 0.6	6.7 ± 0.6	6.7 ± 0.6	6.7 ± 0.6	6.7 ± 0.6	1	0.919223	0.909204	0.925438	0.913577	0.918139	0.915644
	Left	Mean (cGy)	6.2 ± 0.7	6.3 ± 0.7	6.2 ± 0.6	6.3 ± 0.7	6.3 ± 0.7	6.3 ± 0.7	1	6.1 ± 0.7	6.1 ± 0.7	6.1 ± 0.7	6.1 ± 0.7	6.1 ± 0.7	6.1 ± 0.7	1	6.1 ± 0.7	6.1 ± 0.7	6.1 ± 0.7	6.1 ± 0.7	6.1 ± 0.7	6.1 ± 0.7	1	0.955458	0.946879	0.962583	0.953459	0.95584	0.954833
	Right	Mean (cGy)	7.3 ± 0.5	7.3 ± 0.5	7.3 ± 0.5	7.3 ± 0.5	7.3 ± 0.5	7.3 ± 0.5	1	7.2 ± 0.4	7.2 ± 0.5	7.2 ± 0.5	7.2 ± 0.5	7.2 ± 0.5	7.2 ± 0.5	1	7.2 ± 0.5	7.2 ± 0.5	7.2 ± 0.5	7.2 ± 0.5	7.2 ± 0.5	7.2 ± 0.5	1	0.879299	0.862649	0.86934	0.86102	0.867877	0.864057
Bladder		Mean (cGy)	8.5 ± 0.7	8.5 ± 0.7	8.5 ± 0.7	8.4 ± 0.7	8.4 ± 0.7	8.4 ± 0.7	1	8.4 ± 0.7	8.4 ± 0.7	8.4 ± 0.7	8.4 ± 0.7	8.4 ± 0.7	8.4 ± 0.7	0.999999	8.4 ± 0.7	8.4 ± 0.7	8.4 ± 0.7	8.4 ± 0.7	8.4 ± 0.7	8.4 ± 0.7	1	0.989766	0.977243	0.979245	0.983305	0.98255	0.982207
		V5Gy (cc)	199.1 ± 95.2	199 ± 95.3	199 ± 95.3	199 ± 95.3	199 ± 95.3	199 ± 95.3	1	198.7 ± 95.6	198.7 ± 95.6	198.7 ± 95.6	198.7 ± 95.6	198.7 ± 95.6	198.7 ± 95.6	1	198.8 ± 95.5	198.8 ± 95.5	198.8 ± 95.5	198.8 ± 95.5	198.8 ± 95.5	198.8 ± 95.5	1	0.999976	0.999987	0.999987	0.999987	0.999987	0.999987
Bowel		Mean (cGy)	7.1 ± 0.8	7.1 ± 0.8	7.1 ± 0.8	7.1 ± 0.8	7.1 ± 0.8	7.1 ± 0.8	0.999999	6.8 ± 0.8	6.8 ± 0.8	6.8 ± 0.8	6.8 ± 0.8	6.8 ± 0.8	6.8 ± 0.8	1	6.8 ± 0.8	6.8 ± 0.8	6.8 ± 0.8	6.8 ± 0.8	6.8 ± 0.8	6.8 ± 0.8	1	0.75465	0.77853	0.769309	0.778345	0.777224	0.77954
		V5Gy (cc)	2043.1 ± 404.2	2032.1 ± 425.5	2033.3 ± 425.2	2037.6 ± 427.2	2038.4 ± 427.7	2037.3 ± 427.3	1	1932.2 ± 411.5	1927.7 ± 405	1927.4 ± 405.5	1926.5 ± 404.4	1926.5 ± 404.3	1926.2 ± 404.3	1	1913.3 ± 410.6	1910.3 ± 406.7	1910.5 ± 406.8	1910.4 ± 406.7	1911 ± 407.3	1910.4 ± 406.9	1	0.864381	0.881257	0.878988	0.869917	0.869299	0.8703
Oral cavity		Mean (cGy)	6.3 ± 0	6.4 ± 0	6.4 ± 0	6.5 ± 0	6.5 ± 0	6.5 ± 0	0.00312924	6.3 ± 0	6.3 ± 0	6.4 ± 0	6.3 ± 0	6.3 ± 0	6.3 ± 0	0.915387	6.4 ± 0.1	6.3 ± 0	6.3 ± 0.1	6.3 ± 0	6.3 ± 0.1	6.3 ± 0.0	0.999518	0.993922	0.10211	0.335808	0.0156423	0.0213778	0.000699094
		V5Gy (cc)	57.4 ± 13.2	60 ± 14	60 ± 14.3	60.1 ± 13.9	60.2 ± 13.9	60.9 ± 14.3	0.999218	59.5 ± 14	59.7 ± 14.1	59.7 ± 14.1	59.1 ± 13.8	59.1 ± 13.8	59.1 ± 13.8	0.999999	60 ± 14.3	59.8 ± 14.2	59.8 ± 14.2	59.8 ± 14.3	60 ± 14.3	59.6 ± 14.2	1	0.952515	0.999212	0.999481	0.993524	0.992303	0.979043
